# Supplementary material for: Olink Proteomics Reveals CCL2 Aggravates Perihematomal Edema After Intracerebral Hemorrhage in High‐Altitude Migrants Via CCR2/NF‐κB‐Mediated Blood–Brain Barrier Disruption
Source: CNS Neurosci Ther. 2026 Apr 7;32(4):e70868. doi: 10.1002/cns.70868 (PMC13055196; doi:10.1002/cns.70868)
Supplement: Supplementary file 2 — Table S1: Detailed information of the individuals enrolled in this study. [file CNS-32-e70868-s004.xls]

## Sheet: Sheet1 (2)
HH group						HS group						HA group						PC group
No.	HGB (g/L)	Age(y)	Altitude (m)	Plateau Duration	CMS score	No.	HGB (g/L)	Age(y)	Altitude (m)	Plateau Duration	CMS score	No.	HGB (g/L)	Age(y)	Altitude (m)	Plateau Duration	CMS score	No.	HGB (g/L)	Age(y)	Altitude (m)	Plateau Duration	CMS score
HH01	218	28	4500	12	8	HS01	204	42	3650	15	0	HA01	175	49	4500	28	10	PC01	143	24	300	0	0
HH02	237	27	4500	3	9	HS02	201	40	3650	14	1	HA02	163	34	4500	17	5	PC02	150	31	100	0	0
HH03	217	28	4500	11	8	HS03	201	34	4000	5	6	HA03	178	29	4500	10	1	PC03	160	23	400	0	0
HH04	229	30	4500	11	11	HS04	205	42	4000	21	4	HA04	177	25	4500	7	6	PC04	142	27	400	0	0
HH05	228	27	4500	4	10	HS05	195	26	4500	6	1	HA05	162	27	4500	9	3	PC05	160	24	500	0	0
HH06	212	31	4500	14	7	HS06	204	29	4500	12	6	HA06	158	26	4500	4	2	PC06	156	29	500	0	0
HH07	215	29	4500	4	9	HS07	201	28	4500	11	10	HA07	173	27	3650	5	4	PC07	153	23	300	0	0
HH08	219	26	4500	3	8	HS08	184	25	4500	5	3	HA08	176	28	4500	7	3	PC08	142	36	400	0	0
HH09	243	29	4500	10	9	HS09	193	25	4500	2	4	HA09	177	29	3000	13	2	PC09	137	31	400	0	0
HH10	225	29	4500	11	9	HS10	205	26	4500	2	2	HA10	175	34	4280	12	7	PC10	157	29	300	0	0
HH11	225	37	4500	18	13	HS11	205	27	4500	6	3	HA11	156	32	3650	14	6	PC11	156	35	400	0	0
HH12	222	28	4500	10	12	HS12	193	25	4500	6	4	HA12	173	26	3650	3	6	PC12	160	35	90	0	0
HH13	217	32	4500	15	9	HS13	207	31	4500	8	6	HA13	177	21	3650	2.5	0	PC13	159	38	400	0	0
HH14	216	28	4500	4	9	HS14	186	31	3650	7	11	HA14	172	26	4200	7	0	PC14	155	23	100	0	0
HH15	230	31	4500	11	15	HS15	185	32	3650	14	13	HA15	178	28	3650	3.5	5	PC15	158	31	400	0	0
HH16	231	25	4500	4	8	HS16	192	34	3650	15	3	HA16	164	26	3650	5.5	0	PC16	163	24	200	0	0
HH17	228	26	4500	9	11	HS17	181	23	3650	2	3	HA17	177	23	4280	6	1	PC17	154	23	200	0	0
HH18	225	27	4500	9	9	HS18	193	34	3650	14	5	HA18	167	26	3650	4	0	PC18	152	23	500	0	0
HH19	237	33	4500	15	14	HS19	182	31	3650	11	3	HA19	176	24	3650	7	5	PC19	142	32	100	0	0
HH20	213	34	4500	18	14	HS20	182	25	3650	8	7	HA20	175	24	4280	2	0	PC20	155	29	105	0	0
HH21	224	35	4500	15	21	HS21	193	26	3650	4	0	HA21	177	28	4280	11	0	PC21	158	29	480	0	0
HH22	218	33	3650	10	16	HS22	182	22	3650	4	4	HA22	170	24	3650	3	5	PC22	162	30	500	0	0
Average	224.045	29.6818	4461.36	10.0455	10.8636	Average	194.273	29.9091	4029.55	8.72727	4.5	Average	171.636	28	4030.45	8.20455	3.22727	Average	153.364	28.5909	321.591	0	0
