# Supplementary material for: Olink Proteomics Reveals CCL2 Aggravates Perihematomal Edema After Intracerebral Hemorrhage in High‐Altitude Migrants Via CCR2/NF‐κB‐Mediated Blood–Brain Barrier Disruption
Source: CNS Neurosci Ther. 2026 Apr 7;32(4):e70868. doi: 10.1002/cns.70868 (PMC13055196; doi:10.1002/cns.70868)
Supplement: Supplementary file 3 — Table S2: Baseline information of the participants in the Olink proteomics analysis. [file CNS-32-e70868-s002.xls]

## Sheet: Sheet2
Variables	HH	HS	HA	PC	Overall P value	HH VS. HS	HH VS. HA	HH VS. PC	HS VS. HA	HS VS. PC	HA VS. PC
Age(y)	29.68±3.198 (28.26~31.10)	29.91±5.847 (27.32~32.50)	28.00±5.707 (25.47-30.53)	28.59±4.778 (26.47-30.71)	0.543	0.88	0.267	0.471	0.208	0.384	0.696
Plateau years(y)	10.05±4.73 (7.9458~12.15)	8.73±5.20 (6.42~11.03)	8.20±6.03 (5.53~10.88)	0	0.504	0.417	0.258	0	0.747	0	0
CMS Score	10.86±3.41（9.35~12.38）	4.50±3.39（3.00~6.00）	3.23±2.86（1.96~4.50）	0	0	0	0	0	0.196	0	0
HGB(g/L)	224.05±8.31 (220.36~227.73)	194.27±9.08 (190.24~198.30)	171.63±6.83 (168.61~174.67)	153.36±7.51 (150.03~156.69)	0	0	0	0	0	0	0
