# Supplementary material for: Olink Proteomics Reveals CCL2 Aggravates Perihematomal Edema After Intracerebral Hemorrhage in High‐Altitude Migrants Via CCR2/NF‐κB‐Mediated Blood–Brain Barrier Disruption
Source: CNS Neurosci Ther. 2026 Apr 7;32(4):e70868. doi: 10.1002/cns.70868 (PMC13055196; doi:10.1002/cns.70868)
Supplement: Supplementary file 4 — Table S3: Experimental animal allocation. [file CNS-32-e70868-s001.xlsx]

## Sheet: Sheet1
Grouping	ElISA	WB	BWC	IF	TEM	MRI	EB
P-group	6
H-group	6
P-sham	6		6	3	3		6
H-sham	6		6	3	3		6
P-ICH	18		6	3	3	6	18
H-ICH	18		6	3	3	6	18
H-AAV-Scramble		6
H-AAV-CCL2-INT-sham		6	6	3	3		6
H-AAV-CCL2-INT-ICH		12	12	6	6		9
H-sham-CCL2-Ab		6	6	3	3		6
H-ICH-CCL2-Ab		12	12	6	6		9
H-CCL2-sham		6	6	3	3		6
H-ICH-CCL2		12	12	6	6		9
H-sham-CCR2-I		6	6	3	3		6
H-ICH-CCR2-I		12	12	6	6		9
H-ICH-CCL2-CCR2-I		12	18	6	6		9
H-BSA		6
H-DMSO		6
H-Saline		6
合计	519
